# Supplementary material for: Understanding Quality of Pinot Noir Wine: Can Modelling and Machine Learning Pave the Way?
Source: Foods. 2022 Oct 3;11(19):3072. doi: 10.3390/foods11193072 (PMC9562230; doi:10.3390/foods11193072)
Supplement: Supplementary file 1 [file foods-11-03072-s001.zip]

Archive with 1 entries (1 files):
- foods-1905684-supplementary.pdf
